# Supplementary material for: The significance of inadequate transcranial Doppler studies in children with sickle cell disease
Source: PLoS One. 2017 Jul 25;12(7):e0181681. doi: 10.1371/journal.pone.0181681 (PMC5526506; doi:10.1371/journal.pone.0181681)
Supplement: S1 File — TCD results on each patient, collected as part of this audit, including details of genotype, right and left middle cerebral artery velocities, location of scan, MRI?MRA results, treatment with transfusion and hydroxyurea. (XLSX) [file pone.0181681.s001.xlsx]

## Sheet: Inadequate Patients
Genotype	Age of First Inadequate Scan	TCD Vel R MCA	TCD Vel L MCA	STOP Category	Scan Location		Abn Vels eleswhere	Previous Scans	Subsequent Scans	Stroke Date	Overt Stroke	SCI	subsequent scans	MRI/MRA	abnormal	MRA	Transfusion	Hydroxyurea
HbSS	0.7	I	I	Inadequate	Medway		very young, movement	0	3I
HbSS	0.9	0.73	0.83	Inadequate	Darent Valley		too much patient movement	0	3N 1I		no	no					no	no
HbSC	1	I	0.9	Inadequate	Kings		poor window on R	0	1N		no	no	1				no	no
HbSS	1.2	1	1.07	Inadequate	Mayday		Unable to evaluate all of the intra-cerebral vessels due to poor patient compliance	0	0				6
HbSS	1.3	I	I	Inadequate	Lewisham		patient too young to co-operate	0	1N 1I				1
HbSS	1.3	I	I	Inadequate	Lewisham		test not tolerated by patient	0	1N				1
HbSS	1.5	1.21	I	Inadequate	Mayday		poor views on the L	0	0				6
HbSS	1.6	I	I	Inadequate	Kings		I	0	4N 1I		no	no	1				no	no
HbSS	1.7	I	I	Inadequate	Woolwich		patient did not tolerate exam	0	1N		no	no	1				no	no
HbS/D-Punjab	1.7	I	I	Inadequate	Darent Valley		poor window	0	5N 2I		no	no	1				no	no
HbSS	1.8	1	1.04	Inadequate	Lewisham		N	0	1N				1
HbSS	1.8	1.15	0.96	Inadequate	Kings		Poor window on R	0	4N 1A		no	no	3		one off abnormal with Hb2 secondary to splenic sequestration		no	no
HbSS	1.9	I	I	Inadequate	Kings		poor windows	0	5N 2I		no	no	1			Normal 2010	no	no
HbSS	1.9	1.11	1.16	Inadequate	Mayday		too much movement	0	3N 3I				1
HbSS	1.9	I	I	Inadequate	Kings		patient not co-operative	0	5N 1I		no	no	1				no	no
HbSS	1.9	I	I	Inadequate	Kings		too much movement	0	5N 2I		no	no	1				no	no
HbSS	1.9	I	I	Inadequate	Kings		patient too distressed	0	5N		no	no	1				no	no
HbSS	1.9	I	1.13	Inadequate	Lewisham		patient movement and limited windows	0	0				6
HbSS	1.9	1.25	0.84	Inadequate	Woolwich		Poor views ACA and PCA but no high velocities.	0	3N 4C 1A		no	?no	3		started on transfusion; normal MRI/MRA	Normal 2014	yes	no
HbSS	1.9	1.09	1.09	Inadequate	Woolwich		I	0	4N		no	no	1				no	no
HbSS	1.9	I	I	Inadequate	Kings		patient not compliant	0	3N 1C		no	no	5				no	no
HbSS	1.9	I	I	Inadequate	Kings		poor window	0	2I 5N		no	no	1				no	no
HbSS	1.9	I	I	Inadequate	Mayday		patient to agitated	0	0		no	no	6				no	no
HbSS	1.9	0.96	0.55	Inadequate	Kings		I	0	6N 2I		no	no	1			?stenosis 2010	no	no
HbSS	1.9	I	I	Inadequate	Medway		patient did not tolerate test	0	0				6
HbSS	1.9	I	1.04	Inadequate	Woolwich		too much patient movement	0	0				6
HbSS	2	I	I	Inadequate	Mayday		pateint movement	0	5N 3I		no	no	1			Normal 2015	yes	no
HbSS	2	1.02	0.77	Inadequate	Kings		patient too agitated to complete test	0	1N		no	no	1				no	no
HbSC	2	1.07	I	Inadequate	Lewisham		Left side had a small window and it was not possible to get velocities from every section due to patient movement.	0	3N 1I		no	no	1				no	no
HbSS	2	I	I	Inadequate	Mayday		patient did not tolerate exam	0	3N 3I		no	no	1				no	no
HbSS	2	I	I	Inadequate	Kings		I	0	4N 1I		no	no	1				no	yes
HbSC	2	I	I	Inadequate	Kings		patient too restless	0	1N		no	no	1				no	no
HbSS	2	I	I	Inadequate	Kings		I	0	7N		no	no	1			Normal 2015	no	no
HbSS	2	I	I	Inadequate	Mayday		no TCD window found	0	7I		no	yes	1			Mild stenosis 2012/2014	yes	no
HbSS	2	I	I	Inadequate	Mayday		N	0	6N 2I		no	no	1				no	no
HbS/Beta Thal	2	I	I	Inadequate	Kings		not possible on this 2 year old	0	3N		no	no	1				no	no
HbSS	2	I	I	Inadequate	Mayday		machine limitation	0	1N 2I		no	no	1				no	no
HbSS	2	I	I	Inadequate	Mayday		patient too agitated to tolerate scan	0	2N		no	no	1				no	no
HbSS alpha phal trait	2	0.52	0.86	Inadequate	Kings		Limited views due to patient movement and poor window, unable to visualise the left terminal ICA.	0	1N		no	no	1				no	no
HbSS	2	I	I	Inadequate	Woolwich		patient too distressed for test	0	6N 1I 1I/C		no	no	5				no	no
HbSS	2	I	I	Inadequate	Kings		patient too distressed	0	5N 1C		no	no	5				no	no
HbSS	2	0.95	0.95	Inadequate	Inadequate		Inadequate study due to poor temporal window bilaterally	0	1I 1N		no	no	1				no	no
HbSS	2	I	I	Inadequate	Kings		patient too young	0	2N		no	no	1				no	no
HbSS	2	0.83	1.1	Inadequate	Kings		patient upset so limited info gained	0	4N		no	no	1				no	yes
HbSS	2	I	I	Inadequate	Kings		too much patient movement	0	5N		no	no	1				no	yes
HbSS	2	0.82	0.91	Inadequate	Woolwich		patient unable to stay still	0	2N 1I		no	no	1			Normal 2013	no	no
HbSS	2	I	I	Inadequate	Woolwich		Patient would not tolerate probe contact	0	1I/N				1
HbSC	2	I	I	Inadequate	Kings		patient too distressed	0	2N 1I		no	no	1				no	no
HbSS	2	1.15	0.91	Inadequate	Kings		Slightly poor acoustic window on right and terminal ICA not seen clearly (may due to patient movement).	0	2I 3N		no	no	1				no	no
HbSS	2	1.11	1.25	Inadequate	Kings		patient very agitated	0	3N		no	no	1				no	no
HbSS	2	I	I	Inadequate	Kings		I	0	6N 1C		no	no	5				no	yes
HbSS	2	I	I	Inadequate	Woolwich		I	0	3N 3I		no	no	1				no	no
HbSS	2	1.31	1.6	Inadequate	Mayday		Technically difficult poor spectral Doppler. ? repeat at King's	0	4N 1I		no	no	1				no	no
HbSS	2	0.91	0.93	Inadequate	Mayday		Incomplete views due to movement.	0	3N		no	no	1				no	no
HbSS	2	0.77	0.64	Inadequate	Kings		limited views of left side due to patient movement	0	1N		no	no	1				no	yes
HbSS	2	0.81	I	Inadeqaute	Kings		patient too distressed	2N	8N		no	no	1				no	no
HbSS	2	0.75	1.41	Inadequate	Kings		Right side (done second) has poor window and patient became quite restless.	0	5N		no	no	1				no	no
HbSS	2	I	I	Inadequate	Lewisham		sub optimal windows	0	3N 1I				1
HbSS	2	1.21	I	Inadequate	Lewisham		patient movement	0	3N 1C				5
HbSS	2	0.92	0.81	Inadequate	Kings		poor window on the R	0	5N		no	no	1				no	yes
HbSS	2.1	1.18	0.84	Inadequate	Kings		poor window left side	0	7N		no	no	1				no	no
HbSS	2.1	0.91	0.98	Inadequate	Mayday		too much patient movement	0	2N				1
HbSS	2.1	1.45	1.28	Inadequate	Kings		N	0	7C 1A 5N		no	yes	3		Stenosis on MRI, SCIs, transfusion	stenosis 2016	no	yes
HbSS	2.1	I	I	Inadequate	Mayday		patient too distressed	0	2N		no	no	1				no	no
HbSC	2.1	0.68	0.54	Inadequate	Mayday		poor window on left	0	2N 1I		no	no	1
HbSS	2.1	1.23	1.07	Inadequate	Woolwich		patient movement	0	3N				1
HbSS	2.1	I	I	Inadequate	Lewisham		patient unsettled	N/A	N/A	N/A	N/A	N/A				N/A	N/A	N/A
HbSS	2.1	I	I	Inadequate	Lewisham		patient too agitated	0	1N 1I				1
HbSC	2.1	0.82	0.95	Inadequate	Kings		test not tolerated by patient	0	1N		no	no	1				no	no
HbSS	2.1	1.44	1.3	Inadequate	Lewisham		Limited views due to patient movement,	0	1N				1
HbSS	2.1	0.84	0.88	Inadequate	Lewisham		poor window on L	0	3N 1I		no	no	1				no	no
HbSS	2.1	0.74	0.71	Inadequate	Woolwich		patient movement	0	4N		no	no	1				no	no
HbSC	2.1	0.72	0.8	Inadequate	Lewisham		poor TCD window	0	2N 2I				1
HbSS	2.1	1.06	0.78	Inadequate	Woolwich		Poor views of left bifurcation. Normal where seen	0	4N		no	no	1				no	no
HbSS	2.1	I	I	Inadequate	Woolwich		patient movement, poor window	0	4I		no	no	2	1			no	no
HbSS	2.2	I	1.21	Inadequate	Kings		patient too agitated.	0	1C		no	no	5				no	no
HbSS	2.2	I	I	Inadequate	Kings		patient un co-operative	0	3N		no	no	1				no	no
HbSS	2.2	0.98	1.04	Inadequate	Woolwich		L ACA not seen due to patient movement	0	3N				1
HbSS	2.2	I	I	Inadequate	Kings		patient too distressed	0	6N 1C 2A		no	yes	3		Abnormal TCD, SCIs, started transfusions	Large vessel vasculopathy 2014	yes	no
HbSS	2.2	I	I	Inadeqaute	Woolwich		patient too agitated	0	2N				1
HbSS	2.2	1	1.07	Inadequate	Kings		poor window R side	0	4N 1I		no	no	1				no	no
HbSS	2.2	I	I	Inadequate	Darent Valley		Patient refused test	0	2N 1C		no	no	5				no	no
HbSS	2.2	I	I	Inadequate	Mayday		patient movement, poor window	0	1N				1
HbSS	2.2	I	1.12	Inadequate	Kings		too much patient movement	0	5N		no	no	1				no	no
HbSS	2.2	I	I	Inadequate	Mayday		Very poor windows	0	3I		no	no	2	2	trasfused but CT angiography normal and transfusions stopped	MRA ?multifocal stenosis 2015 --> CTA which was normal 2016	yes	no
HbSS	2.2	I	I	Inadequate	Mayday		patient non compliant	0	7N		no	no	1				no	no
HbSS	2.2	1.24	0.98	Inadequate	Kings		N	0	3N		no	no	1				no	no
HbSS	2.2	I	I	Inadequate	Kings		patient too distressed for test	0	2I		no	no	2	1		Normal 2010	no	no
HbSS	2.2	I	I	Inadequate	Mayday		I	0	3N		no	no	1				no	no
HbSS	2.2	I	I	Inadequate	Lewisham		patient too distressed	0	3N 1I		no	yes	1			severe bilateral stenosis 2016
HbSS	2.2	1.02	1.15	Inadequate	Mayday		too much movement	0	3N 2I		no	no	1				no	no
HbSS	2.2	I	I	Inadequate	Woolwich		patient would not allow test	0	1N 1I				1
HbSC	2.2	I	1.05	Inadequate	Kings		I	0	1I 2N		no	no	1				no	no
HbSS	2.3	I	I	Inadequate	Woolwich		patient movement	0	3N 2I		no	no	1				no	no
HbSS	2.3	1.23	1.31	Inadequate	Woolwich		unable to gain clear views of the R term ICA	0	1N		no	no	1				no	no
HbSS	2.3	I	1.26	Inadequate	Lewisham		poor windows on R and L	0	1N				1
HbSS	2.3	1.01	0.84	Inadequate	Darent Valley		Patient moving, but young	0	2N				1
HbSS	2.3	0.9	0.84	Inadequate	Lewisham		L ACA not identified - ? small / absent.	N/A	2N	N/A	N/A	N/A	1			N/A	N/A	N/A
HbSS	2.4	0.61	I	Inadequate	Lewisham		I	0	2N 11I		no	no				Normal 2011	no	yes
HbSS	2.5	I	I	Inadequate	Kings		patient too upset	1?	1N 1I		no	no					no	no
HbSS	2.5	I	0.83	Inadequate	Lewisham		N	0	3N 4I		no	no					no	yes
HbSS	2.5	I	I	Inadequate	Woolwich		patient to wriggly	0	4N		no	no					no	no
HbSS	2.5	0.84	I	Inadequate	Woolwich		poor window on the left	0	4N		no	no					no	no
HbSS	2.5	I	I	Inadequate	Lewisham		patient would not tolerate study	0	5N		no	no				Grossly normal allowing for motion artefact 2015
HbSS	2.5	I	1.71	Inadequate	Lewisham		therefore STOP category at least conditional	0	1N 3I 1I/C 1C 7A		no	yes				Bilateral stenosis 2015	yes	yes
HbSS	2.5	0.86	0.78	Inadequate	Mayday		poor window limited images	0	1N 3I		no	no					no	no
HbSS	2.5	I	I	Inadequate	Woolwich		patient refused scan	0	1N
HbSS	2.6	1.3	1.37	Inadequate	Woolwich		Incomplete views due to machine limitations and patient movement	1I/C	4I 1I/C		no	no				Left Stenosis 2014	yes	no
HbSS	2.6	I	I	Inadequate	Kings		patient un co-operative	0	1N		no	no					no	no
HbSS	2.6	I	I	Inadequate	Kings		too much movement	0	5N		no	no					no	no
HbSS	2.6	1.65	1.37	Inadequate	Kings		Could not convincingly demonstrate left bifurcation or ACA	0	2N 8I		no	no				Normal 2014	no	no
HbSS	2.7	I	0.64	Inadequate	Woolwich		B-mode window seen but poor colour images.	0	0
HbSS	2.7	1.14	1.1	Inadequate	Lewisham		poor views of L ACA	0	5C
HbSS	2.7	I	I	Inadequate	Woolwich		poor views repeat at Kings	0	2N 4I		no	no				Normal 2013	no	no
HbSS	2.7	0.66	I	Inadequate	Woolwich		poor window bilaterally	0	3N 5I		no	no					no	no
HbSS	2.8	0.93	0.85	Inadequate	Kings		Child very agitated. Could not complete the scan and record velocities.	0	0
HbSS	2.8	I	I	Inadequate	Mayday		I	0	4N		no	no					no	no
HbSS	2.8	I	1.02	Inadequate	Kings		Patient movement precluded measurements on the right.	1N	4N		no	no				Normal 2010	no	no
HbSS	2.8	I	I	Inadequate	Lewisham		patient refused	1N	2N 3I		no	no					no	no
HbSS	2.8	I	1.22	Inadequate	Mayday		patient movement	2N	4N 1I		no	no					no	yes
HbSS	2.9	0.7	0.87	Inadequate	Mayday		too much patient movement	1N	2N		no	no					no	no
HbSS	2.9	I	I	Inadequate	Mayday		I	0	4I		no	?yes				Normal 2012	no	no
HbSS	2.9	I	I	Inadequate	Mayday		poor windows	0	4I 3N		no	no				Normal 2015	no	no
HbSS	3	1.56	1.26	Inadequate	Mayday		Poor windown on L	0	1N
HbS beta thal +	3.1	0.68	0.82	Inadequate	Kings		tecnically difficult	0	4N		no	no					no	no
HbSS	3.2	0.94	0.95	Inadequate	Lewisham		limited views of R ACA	1N	0
HbSS	3.2	I	I	Inadequate	Lewisham		good window, too much movement	0	2I 4N
HbSS	3.3	1.18	0.89	Inadequate	Kings		unable to take images of everything due to patient agitation	1N	4N		no	no					no	no
HbSS	3.3	1.31	0.8	Inadequate	Kings		Technically difficult - windows difficult to find and not in normal location - ? due to head shape.	1N	1N		no	no					no	yes
HbSC	3.3	1.13	0.99	Inadequate	Kings		unable to take measurements at all segments due to patient movement	0	1N		no	no					no	no
HbSS	3.4	I	I	Inadequate	Kings		patient non compliant	0	5N		no	no					no	no
HbSS	3.4	1.44	1.87	Inadequate	Kings		not all vessels identified patient agitated.	2N	3I 4N 2C		no	yes				Normal 2015	yes	no
HbSS	3.4	1.16	I	Inadequate	Lewisham		?	1C 2A	2N 1C 4A		?Yes	yes				Bilateral stenosis 2016	yes	yes
HbSS	3.4	1.02	1.1	Inadequate	Woolwich		exam not tolerated	0	1N
HbSS	3.5	0.82	0.68	Inadequate	Woolwich		Damped flow in L MCA. L ACA not imaged clearly.	1N	0
HbSS	3.5	0.94	1.04	Inadequate	Medway		Left bifurcation / ACA not seen with good images MCA.	0	2N 1I
HbSS	3.6	1.08	1.12	Inadequate	Lewisham		patient not compliant	0	4N 3C		no	no				Normal 2013	no	yes
HbSS	3.7	0.93	1.06	Inadequate	Lewisham		Technically inadequate study as right terminal ICA not seen	0	6N
HbSS	3.7	I	0.54	Inadequate	Kings		Very poor windows bilaterally (previously poor on left).	1A	1N 3I	2005	Yes	no				Stenosis 2005	yes	no
HbSS	3.7	I	I	Inadequate	Kings		paitent uncooperative	3N	3N 2I		no	?					no	yes
HbSS	3.8	0.72	0.92	Inadeqaute	Medway		incomplete views on R	0	2N 1I		no	no					no	no
HbSS	3.8	I	I	Inadequate	Woolwich		no window for TCD	2?	3I		no	no				Normal 2009	no	yes
HbSS	3.9	1.26	1.55	Inadequate	Kings		right Bif and ACA not seen	0	3N 3I 2C		no	no				Normal 2013	no	yes
HbSS	4	1.04	0.82	Inadequate	Darent Valley		L ACA not identified, ? normal variant.	2N	2I 1N		no	no					no	no
HbSS	4.1	0.78	0.76	Inadequate	Mayday		limited views, poor angle	0	5N 3I		no	no				Normal 2016	no	yes
HbSS	4.1	I	I	Inadequate	Medway		poor window	0	2N		no	no					no	yes
HbSS	4.2	0.78	1.8	Inadequate	Kings		technically difficult on right, only short segments of artery imaged	2I/A	4I/A 6A	?2008	yes	?yes				Bilateral Stenosis 2009	yes	yes
HbSS	4.3	1.29	1.3	Inadequate	Kings		Unable to visualise the L ACA	0	3I		no	no					no	no
HbSS	4.4	1.09	1.23	Inadequate	Mayday		poor images on left side	0	5N 1I 1I/C		no	no				Normal 2014	no	no
HbSS	4.5	I	0.89	Inadequate	Kings		poor window R	0	5N		no	no				Normal 2008	no	no
HbSS	4.6	I	0.92	Inadequate	Mayday		poor windows	2N 1I/N	2N 2I		no	yes				Normal 2015	no	no
HbSS	4.7	I	I	Inadequate	Lewisham		poor temporal window	0	2I
HbSS	4.8	1.54		Inadequate	Lewisham		L MCA not seen at origin, distally extremely damped flows indicating likely proximal MCA occlusion.	1N 2C	1N 1I 1I/C 3C 2A		no	Yes				severe vasculopathic changes 2015	yes	no
HbSS	4.8	0.81	0.8	Inadequate	Kings		poor windows	2N	?3N 2I		no	no				Normal 2014	yes	no
HbSS	4.8	0.84	I	Inadequate	Mayday		patient too agitated to tolerate scan	0	2I		no	no					no	no
HbSS	4.9	1.02	1.12	Inadequate	Mayday		poor window on left	2N	3N
HbSS	5	1.1	I	Inadequate	Woolwich		Unable to insonate the left cranial vessels due to poor window and patient movement.	2N	2N		no	no					no	no
HbSS	5	0.84	I	Inadequate	Mayday		poor window on left	0	5N 2I		no	no				Normal 2014	no	no
HbSS	5.1	1.15	1.2	Inadequate	Mayday		Sub-optimal window on left	0	2N 1C
HbSS	5.1	0.81	0.71	Inadequate	Medway		Limited images, difficult window.	0	0
HbSS	5.3	0.79	0.55	Inadequate	Lewisham		Some sections not adequately visualised on right.	1N	0
HbSS	5.4	1.04	1.45	Inadequate	Mayday		Conditional PCA flows.	0	6N		no	no					no	no
HbSS	5.6	I	0.84	Inadequate	Lewisham		poor window on right side	1N/I	5N		no	no					yes	no
HbSS	5.9	0.76	1.3	Inadequate	Woolwich		On the right the window is reasonable (structures visible on bmode) but only MCA and PCA seen ? other vessels occluded now? On the left the window is poor.	1N 3C 2I/A	2I		no	yes				stenosis 2014	yes	no
HbSC	5.9	I	0.87	Inadequate	Lewisham		Poor window on right	0	1N 7I		no	yes				Normal 2011	no	no
HbSC	6.4	I	0.72	Inadequate	Mayday		poor window on R, R MCA seen from the L	1I	0		no	no				Normal 2014
HbSS	6.5	I	0.86	Inadequate	Woolwich		N	0	4N 2I		no	no				Normal 2012	no	yes
HbSS	6.6	0.78	0.7	Inadequate	Lewisham		non-compliant patient	1N	3N 3I		no	no					no	yes
HbSS	6.7	I	I	Inadequate	Kings		too agitated	1C	4C 1A 4N		no	no				no	yes	no
HbSS	6.9	0.62	0.8	Inadequate	Mayday		poor window	2N	1I 1N		no	no					no	no
HbSS	7	0.91	I	Inadequate	Medway		poor windows	0	3I		no	no					no	no
HbSS	7.2	1.04	1.28	Inadequate	Lewisham		Technically difficult. ? small window.	2N	5N
HbSS	7.2	0.88	1.03	Inadequate	Lewisham		unable to view the R ACA	0	0
HbSS	7.4	I	0.55	Inadequate	Kings		poor window on either side	0	1N 3I		no	no				Normal 2011	no	no
HbSS	7.5	I	0.87	Inadequate	Kings		Inadequate views of R intracranial arteries.	0	3I 3I/A	2003	yes	yes				Right stenosis intra+ extracranial 2015	no	no
HbSS	7.5	1.17	1.02	Inadequate	Darent Valley		L ACA is absent	0	0
HbSS	7.7	0.76	0.78	Inadequate	Mayday		poor window on left side	0	0		no	no					no	no
HbSS	7.8	1.1	1.1	Inadequate	Lewisham		small window L	0	5N
HbSS	7.8	1.1	0.89	Inadequate	Kings		Previous scans have show raised velocity on the left that but vessels not seen today ? progression.	0	1N 1I/N 1I 1I/C 2C		?no	yes				Stenosis 2012	no	no
HbSS	7.8	I	I	Inadequate	Mayday		patient did not tolerate exam	1N	0
HbSC	7.9	0.54	0.84	Inadequate	Kings		R MCA/PCA not seen entirely	0	1N 1I		no	no					no	no
HbSC	7.9	0.71	0.81	Inadequate	Kings		The ACA was poorly imaged - ? occluded or absent.	0	0		no	no					no	no
HbSS	8.1	1.02	0.93	Inadequate	Woolwich		poor spectra bilaterally	0	4N		no	no					no	yes
HbSS	8.4	0.72	1.17	Inadequate	Kings		poor window right side	0	2I	2012	Yes	yes				Normal 2014	yes	yes
HbSS	8.6	1.11	0.94	Inadequate	Kings		poor window on L	1N	2N 2I		no	no				Normal 2013	no	no
HbSS	8.7	1.23	1.33	Inadequate	Woolwich		technically difficult poor spectra	2N	1N
HbSC	8.9	1.01	0.81	Inadequate	Lewisham		poor window R	3N	2N
HbSS	9	0.63	0.78	Inadequate	Lewisham		N	1N	1N
HbSC	9.1	0.71	0.58	Inadequate	Lewisham		Poor spectral Doppler on left side although no raised velocities noted	0	4N 1I		no	no				Normal 2012	no	no
HbSS	9.5	I	0.8	Inadequate	Mayday		poor windown on R	1N	5N 1I		no	Yes				Marginal stenosis 2015	no	yes
HbSS	9.5	I	I	Inadequate	Kings		Very poor window bilaterally	0	3I		no	no				Normal 2013	no	yes
HbSS	9.5	1.01	1.33	Inadequate	Kings		Unable to identify right ACA, and only a small segment of artery seen in region of left ACA with low velocity	0	1N 6I		no	no					no	Yes
HbSS	9.5	0.96	0.98	Inadequate	Kings		poor views of R ACA	1N	2N 4I		no	yes				Stenosis 2013	no	yes
HbSS	9.6	0.91	0.77	Inadequate	Lewisham		Not possible to insonate the bifurcation and ACA	3N	2N
HbSS	9.7	0.66	0.39	Inadequate	Lewisham		poor windows	0	1N
HbSS	10.1	I	1.23	Inadequate	Lewisham		scanner malfunction when attempting to image the R side	1N	1N
HbSS	10.1	1.56	1.54	Inadequate	Kings		inadequate image on left but right side all within normal range	1N 1A	7I		no	no				Aneurysms 2016	no	yes
HbSS	10.2	I	0.8	Inadequate	Lewisham		I	0	1I 1N
HbSS	10.5	0.78	0.93	Inadequate	Lewisham		poor window on R	0	2N 2I		no	no					no	no
HbSS	10.6	1.08	I	Inadequate	Kings		poor views through left window	1N	1N, 2A	2014	yes	yes				stenosis 2011	yes	yes
HbSS	10.8	0.81	0.38	Inadequate	Mayday		N	1N	1I		no	no				Normal 2015	no	no
HbSS	10.8	I	0.89	Inadequate	Kings		On the right side only posterior circulation could be seen despite there being a good acoustic window.	0	4I	2008	yes	no				R Stenosis 2008	yes	no
HbSS	10.9	I	1.35	Inadequate	Kings		sub optimal views on R	1N 1C	4N		no	yes				Normal 2016	no	yes
HbSS	10.9	0	1.01	Inadequate	Kings		N	0	4I 1I/A	2009	yes	no				Right Stenosis 2014	yes	no
HbSS	11	0.86	1.06	Inadequate	Kings		poor window on left	3N	2N 1I		no	no				Normal 2014	no	no
HbSS	11	0.7	0.83	Inadequate	Kings		very low flow in extracranial ICAs, large vertebral arteries with flow to ACA/MCA/PCAs.	1A	6A 3I/A 1I		no	yes				Bilateral stenosis of extracranial internal carotid arteries 2015	yes	Yes
HbSS	11.1	0.66	0.9	Inadequate	Woolwich		BIF/ACA/DICA not seen today on right side. There is a possible collateral vessel seen between PCA and MCA.	1? 2N	1I 2N		no	yes				Normal 2012
HbSS	11.2	1.66	1.68	Inadequate	Kings		Velocities at top end of normal range, though sleepy (raises velocities). Right PCA and left bifurcation not seen clearly (?132 cm/s)	0	5I		no	no				Normal 2009	no	yes
HbSS	11.2	I	1.06	Inadequate	Woolwich		poor window on R	0	2N 1I/N		no	no					no	no
HbSD	11.3	1.15	1.1	Inadequate	Woolwich		Left Bifurcation and ACA not seen despite very clear images of the rest of the vessels.	1N	2I 1N		no	no					no	no
HbSS	11.3	0.7	I	Inadequate	Lewisham		I	0	2I
HbSS	11.5	I	1.05	Inadequate	Kings		Known right MCA occlusion.	0	4I	2009	yes	no				Bilateral Stenosis 2011	yes	no
HbSS	11.6	0.99	0.97	Inadequate	Lewisham		poor acoustic window	0	4I		no	no
HbSS	11.7	0.91	0.84	Inadequate	Mayday		N	1N	1N		no	no					no	no
HbSS	11.7	0.67	0.95	Inadequate	Kings		Very poor views through R temporal window.	2N	1I		no	no				Normal 2016	no	no
HbSS	11.8	I	I	Inadequate	Woolwich		N	0	0
HbSC	11.9	0.93	I	Inadequate	Mayday		very poor window on L	0	1I
HbSS	11.9	I	0.93	Inadequate	Lewisham		poor windows, ?rescan at Kings	0	2I 1N		no	no					no	no
HbSS	12	1.19	I	Inadequate	Lewisham		distal ICA and bifurcation were not seen clearly.	1N	1N 2I		no	no				Normal 2011	no	yes
HbSC	12.4	0.71	0.86	Inadequate	Woolwich		poor window right side	1N	2N 1I
HbSS	12.7	I	1.08	Inadequate	Woolwich		I	0	3I
HbSS	12.9	0.95	0.66	Inadequate	Woolwich		Unable to visualise the left ACA therefore must be classed as an inadequate study	2N	1N
HbSS	12.9	0.92	1.01	Inadequate	Kings		sub optimal views of R bifurction	1N	1N		no	no					no	no
HbSS	13	0.88	1.01	Inadequate	Lewisham		unable to visualise the right terminal ICA.	1N	2I		no	?no					yes	no
HbSS	13		0.93	Inadequate	Darent Valley		poor window bilaterally	4N	1N		no	no					no	no
HbSS	13.1	0.84	0.74	Inadequate	Lewisham		inadequate views	3N	1I
HbSS	13.3	1.19	1.02	Inadequate	Lewisham		unable to view the R ACA	0	1I		no	no					no	no
HbSS	13.4	0.72	0.63	Inadequate	Kings		poor window on R	1N	1I		no	no				Normal 2015	no	no
HbSS	13.6	I	I	Inadequate	Woolwich		N	0	1I
HbSS	13.6	0.74	1.27	Inadequate	Woolwich		Limited colour flow window.	1N	1N 1I		no	no
HbSS	13.9	I	I	Inadequate	Lewisham		N	0	3I								no	yes
HbSS	14.1	0.68	I	Inadequate	Mayday		Normal where seen. Poor views in part due to air trapped in hair.	3N	0		no	no				Normal 2014	no	no
HbSS	14.1	I	I	Inadequate	Woolwich		no window	0	1I
HbSS	14.2	0.68	0.7	Inadequate	Woolwich		poor window on R	0	2N
HbSS	14.3	I	I	Inadequate	Mayday		poor window for TCD	0	0
HbSS	14.3	0.59	0.8	Inadequate	Mayday		incomplete images	2N	2I		no	no				Normal 2014	no	no
HbSS	14.4	0.99	0.89	Inadequate	Kings		right ACA not seen	4N	1I		no	no				Normal 2015	no	no
HbSS	14.4	I	I	Inadequate	Lewisham		On the right there are multiple vessels seen not in keeping with normal vascular anatomy.	1I/C 4I/A	0	2008	yes	no				Severe bilateral vasculopathy/stenois 2015	yes	no
HbSS	14.9	I	I	Inadequate	Lewisham		no window bilaterally	0	1I
HbSS	14.9	I	0.72	Inadequate	Lewisham		poor window on the R	0	0
HbSS	15	0.49	0.59	Inadequate	Lewisham		Poor windows on L. Incomplete of L ACA and distal ICA.	0	0
HbSS	15.3	0.82	0.83	Inadequate	Mayday		Some sections not adequately visualised on the left.	2N	2N		no	no					no	yes
HbSS	15.3	0.72	0.81	Inadequate	Mayday		not all vessels imaged	1N	1N		no	no				Normal 2009	no	no
HbSS	15.3	0.89	0.66	Inadequate	Lewisham		N	2N	1N
HbSS	15.4	0.84	0.7	Inadequate	Medway		Normal where seen. Some vessels not identified.	0	3N 1I
HbSS	15.5	1.01	1.1	Inadequate	Mayday		Technically difficult right ACA and left BIF not identified.	3N	1N		no	no					no	no
HbSS	15.6	0.75	0.7	Inadequate	Woolwich		unable to view R PCA due to poor window	2N	0		no	no					no	no
HbSS	16	0.99	1	Inadequate	Medway		right dist ICA not seen	0	2N 1C		no	no
HbSS	16	0.68	0.83	Inadequate	Kings		poor window on right	4N	1N		no	yes				Normal 2013	no	yes
HbSS	16	0.72	0.52	Inadequate	Mayday		poor windows	1N	0
HbSS	16.3	1.03	1.07	Inadequate	Medway		Left ACA not seen otherwise normal.	0	3N
HbSS	16.4	0.76	I	Inadequate	Lewisham		Poor window on left - only PCA seen.	0	1I
HbSS	16.4	0.69	0.68	Inadequate	Lewisham		Very limited colour flow image. Normal waveforms.	2N	0
HbSS	16.6	0.78	0.78	Inadequate	Medway		limited colour flow seen	0	1I 1N
HbSS	17.1	I	I	Inadequate	Medway		no colour signal poor window	0	1N
HbSS	17.5	0.44	0.34	Inadequate	Lewisham		Poor spectral Doppler signal throughout some velocities not taken.	1N	0
HbSS	19.4	I	I	Inadequate	Medway		no colour signal poor window	0	0		no	no					no	no

## Sheet: Age vs Reason for Inadequate
AGE	Poor temporal window	Patient Compliance	Unable to identify all vessels	No reason given	Machine Limitation	Total Scans (n)			Inadequate to Abnormal/Conditional	14
0	0	2	0	0	0	2			Inadequate to Normal	132
1	8	19	0	9	1	37			Remained Inadequate	38
2	39	64	8	16	2	129			Normal to Inadequate	32
3	20	16	9	12	0	57			Conditional/Abnormal to Inadequate	3
4	13	3	4	10	0	30
5	10	1	7	5	0	23
6	9	3	6	4	0	22
7	8	2	9	0	0	19
8	9	0	5	0	0	14
9	8	1	3	2	0	14
10	5	0	1	0	1	7
11	6	0	4	5	0	15
12	10	0	5	3	0	18
13	10	0	7	4	0	21
14	14	0	7	4	0	25
15	6	0	8	4	0	18
16	7	0	7	3	0	17
17	5	0	1	0	0	6
						474
									219 patients with >1 inadequate scan
									474 inadequate scans in total

## Sheet: Outreach vs KCH
OUTREACH									KCH
Abnormal	19								Abnormal	90
Conditional	86								Conditional	164
Inadequate	321								Inadequate	155
Normal	1586								Normal	1509
chi sq
	155	1763
	321	1691

## Sheet: Age Vs Reason for Inad %
AGE	Poor temporal window	Patient Compliance	Unable to identify all vessels	No reason given	Machine Limitation
0	0	2	0	0	0
1	8	19	0	9	1
2	39	64	8	16	2
3	20	16	9	12	0
4	13	3	4	10	0
5	10	1	7	5	0
6	9	3	6	4	0
7	8	2	9	0	0
8	9	0	5	0	0
9	8	1	3	2	0
10	5	0	1	0	1
11	6	0	4	5	0
12	10	0	5	3	0
13	10	0	7	4	0
14	14	0	7	4	0
15	6	0	8	4	0
16	7	0	7	3	0
17	5	0	1	0	0
